# Supplementary material for: Associated Impairments among Children with Cerebral Palsy in Rural Bangladesh—Findings from the Bangladesh Cerebral Palsy Register
Source: J Clin Med. 2023 Feb 17;12(4):1597. doi: 10.3390/jcm12041597 (PMC9966186; doi:10.3390/jcm12041597)
Supplement: Supplementary file 1 [file jcm-12-01597-s001.zip]

Archive with 1 entries (1 files):
- jcm-2141837-supplementary.pdf
